# Supplementary material for: The epigenetic mechanisms of adaption to the hot and humid climate in Hu sheep (Ovis aries)
Source: Physiol Rep. 2024 Dec 26;12(24):e16164. doi: 10.14814/phy2.16164 (PMC11671241; doi:10.14814/phy2.16164)
Supplement: Supplementary file 1 — Figure S1. [file PHY2-12-e16164-s001.zip]

Archive with 10 entries (10 files):
- PHYSREP-2023-10-444-f08-z-.jpg
- PHYSREP-2023-10-444-f09-z-.jpg
- PHYSREP-2023-10-444-f10-z-.jpg
- PHYSREP-2023-10-444-f11-z-.jpg
- PHYSREP-2023-10-444-f12-z-.jpg
- PHYSREP-2023-10-444-f13-z-.jpg
- PHYSREP-2023-10-444-f14-z-.jpg
- PHYSREP-2023-10-444-f15-z-.jpg
- PHYSREP-2023-10-444-f16-z-.jpg
- PHYSREP-2023-10-444-f17-z-.tif
